# Supplementary material for: Performance of GAAD and GALAD Biomarker Panels for HCC Detection in Patients with MASLD or ALD Cirrhosis
Source: Cancers (Basel). 2025 Nov 29;17(23):3835. doi: 10.3390/cancers17233835 (PMC12691257; doi:10.3390/cancers17233835)
Supplement: Supplementary file 1 [file cancers-17-03835-s001.zip]

Archive with 1 entries (1 files):
- cancers-3978064-supplementary.pdf
